# Supplementary material for: ω9 Monounsaturated and Saturated Colostrum Fatty Acids May Benefit Newborns in General and Subtle Hypothyroid Stages
Source: Nutrients. 2025 Jun 17;17(12):2017. doi: 10.3390/nu17122017 (PMC12196506; doi:10.3390/nu17122017)
Supplement: Supplementary file 1 [file nutrients-17-02017-s001.zip]

Archive with 1 entries (1 files):
- nutrients-3617560-supplementary.pdf
